# Supplementary material for: mRNA-Based Vaccines Are Highly Immunogenic and Confer Protection in the Gnotobiotic Pig Model of Human Rotavirus Diarrhea
Source: Vaccines (Basel). 2024 Mar 1;12(3):260. doi: 10.3390/vaccines12030260 (PMC10974625; doi:10.3390/vaccines12030260)
Supplement: Supplementary file 1 [file vaccines-12-00260-s001.zip]

Archive with 1 entries (1 files):
- vaccines-2852225-supplementary.pdf
